# Supplementary material for: Engage! a pilot study of a brief behavioural activation program to promote engagement and well-being in older adults
Source: PLoS One. 2024 Jun 25;19(6):e0305908. doi: 10.1371/journal.pone.0305908 (PMC11198748; doi:10.1371/journal.pone.0305908)
Supplement: S2 File — (XLSX) [file pone.0305908.s004.xlsx]

## Sheet: TRIAL
TRIAL ID	ACTRN	SUBMIT DATE	APPROVAL DATE	STUDY TITLE	SCIENTIFIC TITLE	UTN	TRIAL ACRONYM	LINKED STUDY	INTERVENTIONS	COMPARATOR	CONTROL	INCLUSIVE CRITERIA	MIN AGE	MIN AGE TYPE	MAX AGE	MAX AGE TYPE	INCLUSIVE GENDER	HEALTHY VOLUNTEERS?	EXCLUSIVE CRITERIA	STUDY TYPE	PURPOSE	ALLOCATION	CONCEALMENT	SEQUENCE	MASKING	ASSIGNMENT	OTHER DESIGN FEATURES	ENDPOINT	PHASE	STATISTICAL METHODS	MASKING1 (PARTICIPANTS)	MASKING2 (CLINICIAN/THERAPIST)	MASKING3 (OUTCOMES ASSESSOR)	MASKING4 (DATA ANALYST)	PATIENT REGISTRY?	REGISTRY FOLLOW-UP	REGISTRY FOLLOW-UP TYPE	PURPOSE (OBSERVATIONAL)	DURATION (OBSERVATIONAL)	SELECTION (OBSERVATIONAL)	TIMING (OBSERVATIONAL)	ANTICIPATED START DATE	ACTUAL START DATE	ANTICIPATED END DATE	ACTUAL END DATE	TARGET SAMPLE SIZE	FINAL SAMPLE SIZE	CURRENT SAMPLE SIZE	ANTICIPATED LAST VISIT DATE
378761	12620000126910	2020-01-16 11:58:57	2020-02-11 11:14:37	Engage! A pilot study of brief behavioural activation to promote engagement and wellbeing in older adults.	Engage! A pilot study of brief behavioural activation to promote engagement and wellbeing in older adults.				A group-based behavioural activation program designed to enhance activity engagement and well-being among older adults. Physical or informational materials: Participants were provided with an information sheet detailing the purpose of the trial. They were also provided with a workbook comprising handouts for all six sessions when they commenced the program. These handouts included information abo…	No control group.	Uncontrolled	Individuals will be eligible to participate if they are adults over the age of 65 years who are fluent in English, fully retired, and living in the community.	65	Years		No limit	Both males and females	Yes	Dementia diagnosis will be the only exclusion criterion, anticipating that people living with dementia may benefit from a more tailored intervention, and may experience the current program quite differently from other older adults.	Interventional	Educational / counselling / training	Non-randomised trial			Open (masking not used)	Single group		Efficacy	Not Applicable	According to an a priori power analysis, 28 participants are required to capture a “medium” (f = 0.25) main effect for time at an alpha level of 0.05 (Cohen, 1988). A series of Generalised Linear Mixed Models (GLMMs)—one for each of the outcome measures will be tested in order to determine whether outcomes change across time. The GLMMs will be implemented through SPSS’s GENLINMIXED procedure. Aft…					FALSE								2020-01-21	2020-03-30	2020-04-14	28	18		2020-07-27
[truncated: 16 more columns]

## Sheet: SECONDARY ID
TRIAL ID	SECONDARY ID
378761	ARC LP170100461

## Sheet: HEALTH CONDITION
TRIAL ID	HEALTH CONDITION
378761	Healthy Aging

## Sheet: CONDITION  CODE
TRIAL ID	CONDITION CATEGORY	CONDITION CODE
378761	Mental Health	Studies of normal psychology, cognitive function and behaviour

## Sheet: INTERVENTION CODE
TRIAL ID	INTERVENTION CODE
378761	Behaviour

## Sheet: PRIMARY OUTCOME
TRIAL ID	OUTCOME	TIMEPOINT
378761	Meaningful activity, as assessed by the Life Engagement Test (LET; Scheier et al., 2006).	At 3-months after commencement of intervention.

## Sheet: SECONDARY OUTCOME
TRIAL ID	OUTCOME	TIMEPOINT
378761	Social engagement, as assessed by network size, social support, and negative exchanges via a series of questions that were used within the English Longitudinal Study of Ageing (Banks, 2019), and the Health and Retirement Study (Health and Retirement Study, 2004; Smith et al., 2013).	At 3-months after commencement of intervention.
378761	Wellbeing, as assessed by the Scale of Positive and Negative Experience (Diener et al, 2010) and the Satisfaction with Life Scale (Diener, Emmons, Larsen, & Griffin, 1985).	At 3-months after commencement of intervention.
378761	Physical functioning, as assessed by the Physical Functioning Subscale (Ware & Sherbourne, 1992).	At 3-months after commencement of intervention.
378761	Psychological resources, as assessed by the Goal Adjustment Scale (GAS; Wrosch, Scheier, Miller, Schulz, & Carver, 2003).	At 3-months after commencement of intervention.
378761	Hypothesised mechanisms, as assessed by the Behavioural Activation for Depression Scale-Short Form (BADS-SF; Manos, Kanter, & Luo, 2011) and The Engaged Living Scale-Short Form (Trindade, Ferreira, Pinto-Gouveia & Nooren, 2016).	At 3-months after commencement of intervention.
378761	Client satisfaction, as assessed by a 19-item client satisfaction questionnaire and interview questions eliciting information on recruitment processes, program acceptability, perceived benefits and outcomes, as well as recommendations for future adaptations and implementations. These questions were designed specifically for the study.	At 3-months after commencement of intervention.
378761	Bodily Pain, as assessed by a question on bodily pain (Ware & Sherbourne, 1992).	At 3-months after commencement of intervention.
378761	Overall health, as assessed by a rating of overall health, and the Hospital Anxiety and Depression Scale (Zigmond & Snaith, 1983).	At 3-months after commencement of intervention.

## Sheet: HOSPITAL
TRIAL ID	HOSPITAL

## Sheet: POSTCODE
TRIAL ID	POSTCODE

## Sheet: COUNTRY OUTSIDE AUSTRALIA
TRIAL ID	COUNTRY	STATE

[truncated: 7 more sheets: FUNDING SOURCE, SECONDARY SPONSOR, OTHER COLLABORATOR, ETHICS COMMITTEE, CONTACTS, DATA SHARING STATEMENT, SUMMARY RESULTS]
